# Supplementary material for: Low Prevalence of Toxoplasma gondii in Sheep and Isolation of a Viable Strain from Edible Mutton from Central China
Source: Pathogens. 2023 Jun 14;12(6):827. doi: 10.3390/pathogens12060827 (PMC10302579; doi:10.3390/pathogens12060827)
Supplement: Supplementary file 1 [file pathogens-12-00827-s001.zip]

Archive with 1 entries (1 files):
- pathogens-2385158-supplementary.pdf
